# Supplementary material for: General structural features that regulate integrin affinity revealed by atypical αVβ8
Source: Nat Commun. 2019 Dec 2;10:5481. doi: 10.1038/s41467-019-13248-5 (PMC6889490; doi:10.1038/s41467-019-13248-5)
Supplement: Supplementary file 4 — Source Data [file 41467_2019_13248_MOESM4_ESM.xlsx]

## Sheet: Fig.7a
constructs
avb8-WT (Suppl.Fig.3.a)	fitting result:				99% confidence interval
			Kd (M)	Std.Error	Lower	Upper
		Mg fitting results:	1.71e-08	1.23e-09	1.386e-08	2.029e-08
		Mn fitting results:	8.59e-09	5.33e-10	7.206e-09	9.982e-09
avb8-mut1 (Suppl.Fig.3.b)	fitting result:				99% confidence interval
			Kd (M)	Std.Error	Lower	Upper
		Mg fitting results:	7.15e-09	6.452e-10	5.468e-09	8.831e-09
		Mn fitting results:	7.133e-09	5.497e-10	5.701e-09	8.566e-09
avb8-mut2 (Suppl.Fig.3.c)	fitting result:				99% confidence interval
			Kd (M)	Std.Error	Lower	Upper
		Mg fitting results:	3.822e-08	1.524e-09	3.425e-08	4.219e-08
		Mn fitting results:	2.653e-08	1.083e-09	2.37e-08	2.935e-08
avb8-mut3 (Suppl.Fig.3.d)	fitting result:				99% confidence interval
			Kd (M)	Std.Error	Lower	Upper
		Mg fitting results:	1.35e-07	5.848e-09	1.198e-07	1.502e-07
		Mn fitting results:	3.169e-08	1.204e-09	2.855e-08	3.483e-08
avb8-mut4 (Suppl.Fig.3.e)	fitting result:				99% confidence interval
			Kd (M)	Std.Error	Lower	Upper
		Mg fitting results:	1.144e-08	1.029e-09	8.757e-09	1.412e-08
		Mn fitting results:	8.206e-09	5.227e-10	6.844e-09	9.568e-09
avb8-mut5 (Suppl.Fig.3.f)	fitting result:				99% confidence interval
			Kd (M)	Std.Error	Lower	Upper
		Mg fitting results:	8.227e-08	3.185e-09	7.397e-08	9.058e-08
		Mn fitting results:	2.381e-08	1.384e-09	2.02e-08	2.742e-08
avb8-mut6 (Suppl.Fig.3.g)	fitting result:				99% confidence interval
			Kd (M)	Std.Error	Lower	Upper
		Mg fitting results:	1.643e-08	1.645e-09	1.214e-08	2.072e-08
		Mn fitting results:	7.589e-09	6.994e-10	5.766e-09	9.411e-09
avb8-mut7 (Suppl.Fig.3.h)	fitting result:				99% confidence interval
			Kd (M)	Std.Error	Lower	Upper
		Mg fitting results:	1.173e-07	9.941e-09	9.144e-08	1.432e-07
		Mn fitting results:	2.385e-08	1.652e-09	1.954e-08	2.815e-08
avb8-mut8 (Suppl.Fig.3.i)	fitting result:				99% confidence interval
			Kd (M)	Std.Error	Lower	Upper
		Mg fitting results:	9.128e-09	6.423e-10	7.454e-09	1.08e-08
		Mn fitting results:	4.632e-09	4.439e-10	3.476e-09	5.789e-09
avb8-mut9 (Suppl.Fig.3.j)	Fitting results:				99% confidence interval
			Kd (M)	Std.Error	Lower	Upper
		Mg fitting results:	3.055e-08	2.369e-09	2.437e-08	3.672e-08
		Mn fitting results:	1.619e-08	1.155e-09	1.318e-08	1.92e-08
avb8-mut10 (Suppl.Fig.3.k)	Fitting results:				99% confidence interval
			Kd (M)	Std.Error	Lower	Upper
		Mg fitting results:	4.847e-08	3.665e-09	3.892e-08	5.802e-08
		Mn fitting results:	1.299e-08	1.043e-09	1.027e-08	1.571e-08
avb6-WT (Suppl.Fig.3.l, m)	Fitting results:				99% confidence interval
			Kd (M)	Std.Error	Lower	Upper
		Mg fitting results:	2.931e-09	1.672e-10	2.486e-09	3.374e-09
		Mn fitting results:	2.542e-10	5.139e-11	1.21e-10	3.875e-10
avb6-NN (Suppl.Fig.3.n, o)	Fitting results:				99% confidence interval
			Kd (M)	Std.Error	Lower	Upper
		Mg fitting results:	4.645e-10	6.836e-11	2.859e-10	6.431e-10
		Mn fitting results:	1.44e-10	2.55e-11	7.741e-11	2.106e-10
avb6-AA (Suppl.Fig.3.p)	Fitting results:				99% confidence interval
			Kd (M)	Std.Error	Lower	Upper
		Mg fitting results:	4.811e-09	2.849e-10	4.243e-09	5.379e-09
		Mn fitting results:	3.273e-09	1.997e-10	2.875e-09	3.671e-09
avb6-T (Suppl.Fig.3.q, r)	Fitting results:				99% confidence interval
			Kd (M)	Std.Error	Lower	Upper
		Mg fitting results:	1.999e-09	1.405e-10	1.632e-09	2.367e-09
		Mn fitting results:	1.786e-10	3.254e-11	9.357e-11	2.636e-10
avb6-DS (Suppl.Fig.3.s, t)	Fitting results:				99% confidence interval
			Kd (M)	Std.Error	Lower	Upper
		Mg fitting results:	2.291e-10	4.505e-11	1.115e-10	3.468e-10
		Mn fitting results:	3.658e-10	7.316e-11	1.747e-10	5.569e-10

## Sheet: Fig.7b
	avb8-mut3 concentration	repeat1									repeat2
		Mg				Mn					Mg			Mn
Identical to Suppl.Fig.3.d	1.73e-09	0.094748	0.0993256	0.0982174	0.0975498	0.109347	0.107531	0.108539	0.100234		0.0953738	0.101631	0.0953738	0.108434	0.110356	0.111681
	2.45e-09	0.0926003	0.103875	0.0980643	0.106301	0.106173	0.109528	0.109595	0.108613		0.0972616	0.0989797	0.0972616	0.115748	0.110133	0.111526
	3.46e-09	0.103787	0.10079	0.104465	0.111726	0.11425	0.114426	0.112002	0.117374		0.102521	0.107493	0.102521	0.115116	0.107283	0.109479
	4.9e-09	0.106868	0.105806	0.0982516	0.108562	0.10699	0.119224	0.110866	0.116745		0.106593	0.110627	0.106593	0.123281	0.118634	0.114757
	6.93e-09	0.104505	0.107543	0.108647	0.115284	0.122283	0.129744	0.125052	0.1273		0.106627	0.102907	0.106627	0.13308	0.13077	0.125807
	9.79e-09	0.113506	0.118779	0.109674	0.118312	0.129035	0.138704	0.128669	0.13482		0.112892	0.11528	0.112892	0.131659	0.124277	0.13112
	1.38e-08	0.11102	0.111065	0.109911	0.125792	0.144659	0.143858	0.145724	0.153866		0.110562	0.124007	0.110562	0.158036	0.144725	0.148816
	1.96e-08	0.114592	0.122113	0.124977	0.129172	0.154096	0.154946	0.165099	0.154333		0.115443	0.130762	0.115443	0.159582	0.153392	0.152888
	2.77e-08	0.114517	0.126703	0.11463	0.140371	0.17427	0.177388	0.177242	0.166772		0.11842	0.134778	0.11842	0.169344	0.167445	0.169994
	3.91e-08	0.142829	0.133656	0.136633	0.139323	0.190689	0.191558	0.201664	0.191645		0.132341	0.140678	0.132341	0.191027	0.185673	0.192774
	5.54e-08	0.144421	0.135294	0.145047	0.152196	0.204597	0.205934	0.20897	0.206788		0.146287	0.142876	0.146287	0.198069	0.192168	0.199191
	7.83e-08	0.15991	0.15403	0.154692	0.168995	0.227702	0.215204	0.227146	0.208217		0.155788	0.174289	0.155788	0.212908	0.21566	0.219794
	1.11e-07	0.167702	0.166684	0.168615	0.180155	0.232259	0.224106	0.228152	0.219145		0.160407	0.173644	0.160407	0.223949	0.224583	0.22366
	1.56e-07	0.180485	0.176277	0.183406	0.199128	0.229068	0.229251	0.243023	0.226544		0.175909	0.195017	0.175909	0.221823	0.223273	0.223022
	2.21e-07	0.181057	0.193097	0.193155	0.203824	0.244826	0.237544	0.249575	0.236069		0.188	0.199586	0.188	0.239574	0.233047	0.245693
	3.13e-07	0.198828	0.186531	0.193002	0.202933	0.245855	0.258241	0.249609	0.256932		0.198511	0.201899	0.198511	0.236715	0.248042	0.2445
	4.42e-07	0.204772	0.199618	0.20972	0.216928	0.256327	0.254586	0.252351	0.250173		0.205867	0.219555	0.205867	0.244735	0.251175	0.268718
	6.26e-07	0.218812	0.214286	0.220757	0.234462	0.256	0.265746	0.258257	0.246124		0.2115	0.230292	0.2115	0.24776	0.260857	0.256806
	8.85e-07	0.223517	0.232293	0.22279	0.229156	0.274396	0.251832	0.258894	0.249755		0.238095	0.248985	0.238095	0.257337	0.265736	0.263256
	1.25e-06	0.233461	0.230787	0.239964	0.245653	0.264913	0.26139	0.264649	0.262596		0.233966	0.233439	0.233966	0.249151	0.254451	0.266624
	1.77e-06	0.24013	0.246435	0.24204	0.239767	0.252993	0.255119	0.259224	0.254081		0.24648	0.244228	0.24648	0.257124	0.258807	0.254406
	2.5e-06	0.243144	0.2442	0.240627	0.241975	0.27179	0.264478	0.267606	0.257241		0.245997	0.240801	0.245997	0.25879	0.252913	0.266022
	3.54e-06	0.244331	0.244841	0.242163	0.248228	0.266094	0.269171	0.262956	0.25754		0.245478	0.24611	0.245478	0.26197	0.249674	0.273265
	5e-06	0.25231	0.251056	0.249595	0.25076	0.261882	0.266524	0.270754	0.264402		0.249188	0.254093	0.249188	0.267885	0.269433	0.272612
	fitting result:				99% confidence interval
			Kd (M)	Std.Error	Lower	Upper
		Mg fitting results:	1.35e-07	5.848e-09	1.198e-07	1.502e-07
		Mn fitting results:	3.169e-08	1.204e-09	2.855e-08	3.483e-08

## Sheet: Suppl.Fig.3.a
	avb8-WT	repeat1									repeat2
	concentration (M)	Mg				Mn					Mg			Mn
Replicate		1	2	3	4	1	2	3	4		1	2	3	1	2	3
	3.46e-10	0.105255	0.107103	0.0897861	0.0960335	0.0998501	0.104352	0.0979534	0.0947635		0.100963	0.107042	0.0999509	0.106895	0.0945013	0.0943091
	4.9e-10	0.100699	0.107198	0.103762	0.100329	0.0975554	0.100583	0.101889	0.104827		0.101509	0.0994318	0.0969066	0.106231	0.0944198	0.102069
	6.93e-10	0.0991416	0.098551	0.0997206	0.100341	0.099489	0.0977431	0.110592	0.102538		0.0968024	0.102613	0.0934835	0.101654	0.0923417	0.105028
	9.8e-10	0.103056	0.0993158	0.100169	0.0990006	0.108144	0.107098	0.103702	0.106755		0.10641	0.110791	0.0988455	0.114538	0.104484	0.101074
	1.39e-09	0.110358	0.112571	0.0960136	0.108829	0.0941235	0.105331	0.104371	0.117159		0.11204	0.10736	0.10679	0.0971468	0.0999572	0.105799
	1.96e-09	0.110915	0.111764	0.116904	0.11128	0.103924	0.115376	0.103724	0.121799		0.111903	0.107086	0.108456	0.121339	0.11762	0.104224
	2.77e-09	0.129486	0.122184	0.10968	0.116692	0.109852	0.108877	0.113307	0.115241		0.118167	0.117172	0.122429	0.122431	0.112637	0.115335
	3.92e-09	0.125801	0.126425	0.121067	0.127561	0.128566	0.116134	0.136293	0.144151		0.128527	0.124822	0.142602	0.138087	0.145088	0.119718
	5.54e-09	0.131752	0.132046	0.132498	0.121894	0.133926	0.144986	0.140635	0.153659		0.136777	0.129358	0.126543	0.153592	0.152984	0.143901
	7.83e-09	0.160317	0.145173	0.145624	0.156337	0.164072	0.154137	0.17397	0.159655		0.156748	0.158019	0.160964	0.156539	0.160326	0.171821
	1.11e-08	0.153975	0.175523	0.15585	0.164488	0.177281	0.185529	0.192949	0.181317		0.177634	0.168083	0.164706	0.163946	0.199063	0.185152
	1.57e-08	0.186792	0.166744	0.163927	0.167085	0.198175	0.193056	0.213255	0.18637		0.185817	0.162154	0.191608	0.193781	0.174396	0.203731
	2.21e-08	0.184115	0.182371	0.188935	0.19477	0.21	0.235602	0.218616	0.211178		0.185212	0.18421	0.20154	0.204019	0.202412	0.201102
	3.13e-08	0.2	0.189218	0.196925	0.192361	0.227699	0.212158	0.217778	0.22619		0.195837	0.212747	0.19379	0.235708	0.219083	0.229452
	4.43e-08	0.195599	0.218223	0.208404	0.205758	0.222743	0.232843	0.234097	0.247988		0.208333	0.204974	0.212926	0.211986	0.221256	0.227166
	6.26e-08	0.212567	0.237446	0.223577	0.215914	0.235186	0.232271	0.235412	0.230176		0.248155	0.22623	0.214374	0.23128	0.245526	0.239301
	8.85e-08	0.232877	0.234411	0.214606	0.217352	0.249514	0.251847	0.243616	0.259816		0.237188	0.239925	0.22315	0.25641	0.226769	0.259773
	1.25e-07	0.251918	0.207356	0.204929	0.242727	0.244134	0.256545	0.243317	0.23402		0.248588	0.245355	0.208642	0.235165	0.257046	0.252774
	1.77e-07	0.221395	0.227367	0.229028	0.258247	0.243665	0.249661	0.264686	0.263158		0.249281	0.237223	0.23393	0.260682	0.252317	0.263343
	2.5e-07	0.258523	0.259364	0.25788	0.265972	0.25314	0.273213	0.262578	0.254739		0.259892	0.240389	0.221311	0.237952	0.259441	0.250681
	3.54e-07	0.262317	0.252498	0.247458	0.258883	0.270847	0.293572	0.266043	0.25106		0.265611	0.255415	0.259506	0.252024	0.270372	0.257982
	5e-07	0.257221	0.24032	0.242915	0.258407	0.250167	0.276307	0.240163	0.269581		0.260083	0.260987	0.247498	0.239465	0.266667	0.258025
	7.07e-07	0.275802	0.247625	0.253133	0.296061	0.275525	0.268531	0.248571	0.241989		0.283961	0.278102	0.250459	0.265106	0.282051	0.261329
	1e-06	0.274827	0.264254	0.272727	0.288148	0.279221	0.262162	0.276515	0.267191		0.285665	0.269673	0.281075	0.254921	0.262079	0.256637
	fitting result:				99% confidence interval
			Kd (M)	Std.Error	Lower	Upper
		Mg fitting results:	1.71e-08	1.23e-09	1.386e-08	2.029e-08
		Mn fitting results:	8.59e-09	5.33e-10	7.206e-09	9.982e-09

## Sheet: Suppl.Fig.3.b
	avb8-mut1	repeat1									repeat2
	concentration (M)	Mg				Mn					Mg			Mn
Replicate		1	2	3	4	1	2	3	4		1	2	3	1	2	3
	3.46e-10	0.0940954	0.103722	0.101267	0.100137	0.101143	0.090134	0.103175	0.0903476		0.0999935	0.103026	0.097925	0.104936	0.0963624	0.0959971
	4.9e-10	0.0933906	0.0937103	0.0956638	0.109793	0.0997284	0.103588	0.103542	0.100269		0.0991309	0.0968435	0.094916	0.0984188	0.0978822	0.102631
	6.93e-10	0.0932673	0.0954987	0.0989761	0.0994338	0.095606	0.0992341	0.101402	0.095466		0.100347	0.102547	0.0934994	0.0982329	0.0969594	0.0983167
	9.8e-10	0.101846	0.104773	0.0970505	0.0958	0.10317	0.0987299	0.106649	0.0997516		0.0979664	0.104547	0.0918824	0.0890854	0.101192	0.103735
	1.39e-09	0.102931	0.1119	0.107104	0.110153	0.0969421	0.101736	0.104657	0.104768		0.111938	0.101612	0.105683	0.0982999	0.101766	0.100254
	1.96e-09	0.111465	0.0971205	0.104581	0.111111	0.104813	0.110379	0.105088	0.115461		0.114228	0.115922	0.104115	0.0991145	0.098588	0.0976396
	2.77e-09	0.123295	0.11496	0.115423	0.124106	0.103765	0.11321	0.107515	0.108036		0.119282	0.129408	0.139615	0.109059	0.129575	0.104041
	3.92e-09	0.129387	0.14625	0.122033	0.12762	0.126038	0.13245	0.115468	0.14984		0.128797	0.138298	0.134713	0.109063	0.140622	0.119035
	5.54e-09	0.150215	0.131477	0.142031	0.166983	0.143378	0.146858	0.119463	0.154487		0.129538	0.143839	0.138001	0.108378	0.150033	0.1271
	7.83e-09	0.163601	0.145621	0.170133	0.16647	0.181727	0.173913	0.152397	0.171732		0.16825	0.179621	0.1532	0.131643	0.155306	0.156075
	1.11e-08	0.180527	0.188544	0.175416	0.206244	0.19609	0.191327	0.174076	0.186175		0.201743	0.192645	0.196602	0.165289	0.174854	0.191101
	1.57e-08	0.186514	0.196051	0.190272	0.202236	0.198621	0.231977	0.198433	0.209592		0.191614	0.207692	0.196828	0.170135	0.200375	0.216522
	2.21e-08	0.234412	0.225309	0.203554	0.254923	0.233383	0.228253	0.216332	0.207856		0.212722	0.240466	0.213622	0.213625	0.205726	0.217651
	3.13e-08	0.21694	0.233892	0.214411	0.235012	0.22498	0.260597	0.223316	0.228443		0.22681	0.219603	0.215958	0.216495	0.230936	0.218989
	4.43e-08	0.232538	0.232975	0.22242	0.246964	0.24585	0.23534	0.25099	0.232967		0.219313	0.277108	0.215168	0.232582	0.244349	0.257649
	6.26e-08	0.226415	0.221239	0.242366	0.252612	0.242188	0.238242	0.245283	0.257012		0.236641	0.250871	0.244275	0.226168	0.241973	0.247191
	8.85e-08	0.21598	0.220406	0.240116	0.254027	0.252006	0.264848	0.249799	0.251136		0.252132	0.261688	0.245283	0.248447	0.231351	0.258503
	1.25e-07	0.232108	0.271906	0.231061	0.252669	0.241058	0.23089	0.260169	0.239553		0.267408	0.259778	0.206166	0.232696	0.251113	0.26747
	1.77e-07	0.230159	0.242148	0.219272	0.251945	0.270073	0.244648	0.257807	0.249075		0.278746	0.243213	0.272549	0.246257	0.236126	0.259781
	2.5e-07	0.261445	0.267725	0.261731	0.289414	0.265882	0.262835	0.266876	0.261351		0.281886	0.272536	0.234727	0.261252	0.255252	0.247961
	3.54e-07	0.232793	0.253823	0.224572	0.258786	0.246082	0.255599	0.253333	0.248254		0.271599	0.255931	0.244174	0.262341	0.244778	0.263245
	5e-07	0.282774	0.256966	0.219409	0.274318	0.254366	0.28365	0.279513	0.239406		0.271168	0.273302	0.286307	0.255976	0.238285	0.249428
	7.07e-07	0.254132	0.237569	0.260593	0.284895	0.261745	0.285024	0.26412	0.252451		0.28348	0.277646	0.271222	0.249007	0.241455	0.276846
	1e-06	0.265198	0.261757	0.249379	0.279503	0.263377	0.26087	0.285446	0.239934		0.275053	0.271713	0.26017	0.254484	0.232593	0.253799
	fitting result:				99% confidence interval
			Kd (M)	Std.Error	Lower	Upper
		Mg fitting results:	7.15e-09	6.452e-10	5.468e-09	8.831e-09
		Mn fitting results:	7.133e-09	5.497e-10	5.701e-09	8.566e-09

## Sheet: Suppl.Fig.3.c
	avb8-mut2	repeat1									repeat2
	concentration (M)	Mg				Mn					Mg			Mn
Replicate		1	2	3	4	1	2	3	4		1	2	3	1	2	3
	6.93e-10	0.0996215	0.0989113	0.109231	0.100163	0.10388	0.10389	0.103053	0.106552		0.108393	0.104965	0.106315	0.10693	0.110497	0.107004
	9.8e-10	0.102507	0.101124	0.102868	0.101389	0.0994986	0.0992137	0.100257	0.108528		0.105869	0.0999722	0.0927476	0.0987057	0.107016	0.112116
	1.39e-09	0.102604	0.0997715	0.102665	0.0965011	0.107348	0.101319	0.108904	0.111655		0.108287	0.105087	0.0971097	0.10773	0.108563	0.10742
	1.96e-09	0.100356	0.103061	0.103701	0.101949	0.112013	0.112436	0.112064	0.110606		0.108685	0.0993547	0.101124	0.112644	0.115982	0.108863
	2.77e-09	0.107809	0.110377	0.108149	0.0984114	0.111196	0.114256	0.109664	0.112138		0.117961	0.0957871	0.107225	0.115157	0.113719	0.111045
	3.92e-09	0.114412	0.108983	0.112545	0.108226	0.122608	0.110506	0.107996	0.124042		0.112839	0.108927	0.106819	0.1196	0.124977	0.117065
	5.54e-09	0.111735	0.122189	0.110186	0.110406	0.120463	0.119802	0.117474	0.136026		0.125373	0.113115	0.111043	0.124776	0.137391	0.120175
	7.83e-09	0.125789	0.125905	0.119876	0.114147	0.129483	0.135724	0.121395	0.134692		0.136356	0.113192	0.113915	0.124584	0.13968	0.12757
	1.11e-08	0.120792	0.124724	0.122797	0.126073	0.151586	0.137284	0.144868	0.14133		0.148908	0.133032	0.117283	0.136525	0.155612	0.13984
	1.57e-08	0.150566	0.138322	0.139968	0.129605	0.175148	0.156532	0.164235	0.151887		0.158132	0.139287	0.138338	0.142857	0.154882	0.159028
	2.21e-08	0.156542	0.14916	0.146163	0.142488	0.182131	0.168012	0.164958	0.158038		0.164593	0.152838	0.141714	0.158349	0.167986	0.1691
	3.13e-08	0.17494	0.168437	0.174084	0.155328	0.20182	0.186317	0.186505	0.173946		0.175315	0.16309	0.168714	0.166268	0.187838	0.188729
	4.43e-08	0.183201	0.174892	0.179663	0.18256	0.216535	0.200677	0.19573	0.183688		0.203634	0.182349	0.176471	0.190846	0.205774	0.202656
	6.26e-08	0.194236	0.194455	0.192942	0.196908	0.224456	0.210907	0.205769	0.210701		0.204928	0.195859	0.191111	0.205728	0.226958	0.211365
	8.85e-08	0.219576	0.216807	0.212302	0.206321	0.226548	0.224085	0.234565	0.226517		0.224678	0.210884	0.206608	0.22224	0.215871	0.230205
	1.25e-07	0.221712	0.233432	0.218614	0.220865	0.235224	0.233107	0.227336	0.229553		0.225268	0.225419	0.218547	0.221611	0.223609	0.240694
	1.77e-07	0.209458	0.221046	0.226621	0.233512	0.235418	0.241565	0.238528	0.234648		0.232563	0.237284	0.22043	0.234403	0.240794	0.244258
	2.5e-07	0.237869	0.231938	0.233915	0.232912	0.246315	0.251225	0.244224	0.244608		0.230993	0.240623	0.235347	0.239115	0.240612	0.241751
	3.54e-07	0.239633	0.240466	0.246397	0.242182	0.259474	0.248225	0.259995	0.247051		0.24951	0.244875	0.235671	0.248568	0.243796	0.251086
	5e-07	0.242938	0.240658	0.248847	0.242647	0.257498	0.254842	0.254468	0.247042		0.25065	0.23751	0.245761	0.260019	0.24785	0.24804
	7.07e-07	0.242574	0.25745	0.251171	0.259282	0.262047	0.258275	0.259106	0.242535		0.237082	0.252126	0.250364	0.254639	0.249485	0.24885
	1e-06	0.254195	0.259487	0.249972	0.259071	0.246543	0.259502	0.26476	0.247518		0.251984	0.255802	0.254633	0.2446	0.253829	0.259174
	1.41e-06	0.255403	0.258631	0.261938	0.249369	0.257082	0.262338	0.269443	0.262297		0.252241	0.260794	0.257389	0.265132	0.260335	0.259246
	2e-06	0.254134	0.25665	0.253108	0.263678	0.258034	0.259161	0.262561	0.26966		0.270459	0.256609	0.254847	0.264555	0.263715	0.253632
	fitting result:				99% confidence interval
			Kd (M)	Std.Error	Lower	Upper
		Mg fitting results:	3.822e-08	1.524e-09	3.425e-08	4.219e-08
		Mn fitting results:	2.653e-08	1.083e-09	2.37e-08	2.935e-08

## Sheet: Suppl.Fig.3.d
	avb8-mut3	repeat1									repeat2
	concentration (M)	Mg				Mn					Mg			Mn
Replicate		1	2	3	4	1	2	3	4		1	2	3	1	2	3
	1.73e-09	0.094748	0.0993256	0.0982174	0.0975498	0.109347	0.107531	0.108539	0.100234		0.0953738	0.101631	0.0953738	0.108434	0.110356	0.111681
	2.45e-09	0.0926003	0.103875	0.0980643	0.106301	0.106173	0.109528	0.109595	0.108613		0.0972616	0.0989797	0.0972616	0.115748	0.110133	0.111526
	3.46e-09	0.103787	0.10079	0.104465	0.111726	0.11425	0.114426	0.112002	0.117374		0.102521	0.107493	0.102521	0.115116	0.107283	0.109479
	4.9e-09	0.106868	0.105806	0.0982516	0.108562	0.10699	0.119224	0.110866	0.116745		0.106593	0.110627	0.106593	0.123281	0.118634	0.114757
	6.93e-09	0.104505	0.107543	0.108647	0.115284	0.122283	0.129744	0.125052	0.1273		0.106627	0.102907	0.106627	0.13308	0.13077	0.125807
	9.79e-09	0.113506	0.118779	0.109674	0.118312	0.129035	0.138704	0.128669	0.13482		0.112892	0.11528	0.112892	0.131659	0.124277	0.13112
	1.38e-08	0.11102	0.111065	0.109911	0.125792	0.144659	0.143858	0.145724	0.153866		0.110562	0.124007	0.110562	0.158036	0.144725	0.148816
	1.96e-08	0.114592	0.122113	0.124977	0.129172	0.154096	0.154946	0.165099	0.154333		0.115443	0.130762	0.115443	0.159582	0.153392	0.152888
	2.77e-08	0.114517	0.126703	0.11463	0.140371	0.17427	0.177388	0.177242	0.166772		0.11842	0.134778	0.11842	0.169344	0.167445	0.169994
	3.91e-08	0.142829	0.133656	0.136633	0.139323	0.190689	0.191558	0.201664	0.191645		0.132341	0.140678	0.132341	0.191027	0.185673	0.192774
	5.54e-08	0.144421	0.135294	0.145047	0.152196	0.204597	0.205934	0.20897	0.206788		0.146287	0.142876	0.146287	0.198069	0.192168	0.199191
	7.83e-08	0.15991	0.15403	0.154692	0.168995	0.227702	0.215204	0.227146	0.208217		0.155788	0.174289	0.155788	0.212908	0.21566	0.219794
	1.11e-07	0.167702	0.166684	0.168615	0.180155	0.232259	0.224106	0.228152	0.219145		0.160407	0.173644	0.160407	0.223949	0.224583	0.22366
	1.56e-07	0.180485	0.176277	0.183406	0.199128	0.229068	0.229251	0.243023	0.226544		0.175909	0.195017	0.175909	0.221823	0.223273	0.223022
	2.21e-07	0.181057	0.193097	0.193155	0.203824	0.244826	0.237544	0.249575	0.236069		0.188	0.199586	0.188	0.239574	0.233047	0.245693
	3.13e-07	0.198828	0.186531	0.193002	0.202933	0.245855	0.258241	0.249609	0.256932		0.198511	0.201899	0.198511	0.236715	0.248042	0.2445
	4.42e-07	0.204772	0.199618	0.20972	0.216928	0.256327	0.254586	0.252351	0.250173		0.205867	0.219555	0.205867	0.244735	0.251175	0.268718
	6.26e-07	0.218812	0.214286	0.220757	0.234462	0.256	0.265746	0.258257	0.246124		0.2115	0.230292	0.2115	0.24776	0.260857	0.256806
	8.85e-07	0.223517	0.232293	0.22279	0.229156	0.274396	0.251832	0.258894	0.249755		0.238095	0.248985	0.238095	0.257337	0.265736	0.263256
	1.25e-06	0.233461	0.230787	0.239964	0.245653	0.264913	0.26139	0.264649	0.262596		0.233966	0.233439	0.233966	0.249151	0.254451	0.266624
	1.77e-06	0.24013	0.246435	0.24204	0.239767	0.252993	0.255119	0.259224	0.254081		0.24648	0.244228	0.24648	0.257124	0.258807	0.254406
	2.5e-06	0.243144	0.2442	0.240627	0.241975	0.27179	0.264478	0.267606	0.257241		0.245997	0.240801	0.245997	0.25879	0.252913	0.266022
	3.54e-06	0.244331	0.244841	0.242163	0.248228	0.266094	0.269171	0.262956	0.25754		0.245478	0.24611	0.245478	0.26197	0.249674	0.273265
	5e-06	0.25231	0.251056	0.249595	0.25076	0.261882	0.266524	0.270754	0.264402		0.249188	0.254093	0.249188	0.267885	0.269433	0.272612
	fitting result:				99% confidence interval
			Kd (M)	Std.Error	Lower	Upper
		Mg fitting results:	1.35e-07	5.848e-09	1.198e-07	1.502e-07
		Mn fitting results:	3.169e-08	1.204e-09	2.855e-08	3.483e-08

## Sheet: Suppl.Fig.3.e
	avb8-mut4	repeat1									repeat2
	concentration (M)	Mg				Mn					Mg			Mn
Replicate		1	2	3	4	1	2	3	4		1	2	3	1	2	3
	3.46e-10	0.104448	0.0978333	0.10231	0.0954191	0.102478	0.102178	0.0991944	0.0971911		0.102862	0.105022	0.0963296	0.105465	0.101826	0.102615
	4.9e-10	0.099003	0.0911479	0.0996241	0.0919808	0.0971748	0.0954672	0.101535	0.103269		0.0961078	0.103818	0.0909905	0.0957305	0.0968131	0.101342
	6.93e-10	0.0956848	0.0926492	0.0843097	0.102552	0.104139	0.104503	0.102882	0.105511		0.10186	0.105616	0.0990991	0.104515	0.102887	0.107838
	9.8e-10	0.096924	0.0998729	0.097275	0.105634	0.100502	0.100401	0.0977824	0.106425		0.104775	0.108784	0.0929814	0.105544	0.110009	0.102859
	1.39e-09	0.1078	0.104652	0.0939152	0.106888	0.106133	0.104288	0.107504	0.101522		0.116672	0.123149	0.09134	0.106048	0.103441	0.106485
	1.96e-09	0.106249	0.103298	0.102623	0.121973	0.112242	0.118015	0.11063	0.107201		0.123094	0.105515	0.101098	0.115178	0.10932	0.114289
	2.77e-09	0.100674	0.109828	0.110402	0.136838	0.110321	0.115226	0.120839	0.127698		0.126669	0.130227	0.113792	0.137981	0.131557	0.119228
	3.92e-09	0.112389	0.116667	0.113891	0.140163	0.12309	0.135436	0.129295	0.13747		0.134481	0.14013	0.134886	0.129196	0.134729	0.136004
	5.54e-09	0.120583	0.127273	0.120078	0.155707	0.145351	0.143607	0.167233	0.151239		0.150143	0.166274	0.135135	0.136572	0.155144	0.147963
	7.83e-09	0.127849	0.142671	0.147647	0.172476	0.163	0.163847	0.181132	0.169133		0.158018	0.180357	0.161028	0.144485	0.157954	0.164825
	1.11e-08	0.166907	0.157115	0.168582	0.190044	0.18019	0.194575	0.192751	0.176699		0.168371	0.186714	0.164629	0.17051	0.171658	0.183425
	1.57e-08	0.177823	0.173189	0.187556	0.195594	0.19144	0.193416	0.201452	0.207457		0.196867	0.206085	0.186813	0.188743	0.207977	0.220937
	2.21e-08	0.184921	0.181912	0.216599	0.188045	0.21278	0.213598	0.200517	0.210758		0.204184	0.220588	0.185068	0.196141	0.224735	0.247368
	3.13e-08	0.209614	0.190683	0.211671	0.226185	0.218667	0.250794	0.229181	0.216564		0.206243	0.214286	0.209812	0.22318	0.211917	0.221848
	4.43e-08	0.205997	0.22807	0.234653	0.247442	0.22611	0.236695	0.243523	0.22447		0.21497	0.212393	0.162097	0.214963	0.233773	0.249271
	6.26e-08	0.220888	0.209468	0.216374	0.242383	0.252582	0.221226	0.25	0.228823		0.236297	0.221568	0.227329	0.231728	0.245529	0.262103
	8.85e-08	0.222778	0.229987	0.204531	0.248037	0.250804	0.265007	0.251506	0.268943		0.245962	0.223247	0.215588	0.230933	0.23922	0.26009
	1.25e-07	0.201865	0.228247	0.262961	0.250919	0.265879	0.237954	0.242448	0.246787		0.232909	0.246876	0.245944	0.244947	0.228347	0.246696
	1.77e-07	0.238095	0.225179	0.244792	0.257091	0.25904	0.260057	0.239784	0.26618		0.24033	0.247832	0.245085	0.255222	0.244421	0.253435
	2.5e-07	0.255082	0.263625	0.233202	0.262604	0.251534	0.26009	0.250899	0.233051		0.252419	0.247499	0.247396	0.280335	0.264132	0.270913
	3.54e-07	0.224684	0.249615	0.252174	0.265993	0.270849	0.25816	0.267267	0.253886		0.258874	0.27787	0.259554	0.25039	0.277718	0.268099
	5e-07	0.270847	0.269599	0.23262	0.242953	0.255366	0.265306	0.267298	0.258258		0.241865	0.273116	0.245989	0.264901	0.251784	0.270353
	7.07e-07	0.256739	0.258599	0.273515	0.285771	0.282645	0.256562	0.278689	0.271197		0.263563	0.278207	0.267925	0.26967	0.251178	0.277011
	1e-06	0.270021	0.244222	0.25718	0.280068	0.265343	0.290268	0.271545	0.258375		0.292479	0.267085	0.257557	0.258887	0.25097	0.263323
	fitting result:				99% confidence interval
			Kd (M)	Std.Error	Lower	Upper
		Mg fitting results:	1.144e-08	1.029e-09	8.757e-09	1.412e-08
		Mn fitting results:	8.206e-09	5.227e-10	6.844e-09	9.568e-09

## Sheet: Suppl.Fig.3.f
	avb8-mut5	repeat1									repeat2
	concentration (M)	Mg				Mn					Mg			Mn
Replicate		1	2	3	4	1	2	3	4		1	2	3	1	2	3
	1.73e-09	0.104451	0.094696	0.0994311	0.0919109	0.109784	0.10566	0.113573	0.0972959		0.101495	0.103094	0.0942375	0.104772	0.104255	0.114841
	2.45e-09	0.0955438	0.0991352	0.0961865	0.101809	0.118735	0.113042	0.117354	0.102623		0.10338	0.105866	0.0912858	0.107229	0.111823	0.116914
	3.46e-09	0.0971255	0.0982946	0.0982681	0.102569	0.113456	0.123165	0.121	0.113368		0.0971304	0.105392	0.0967453	0.110375	0.109978	0.119221
	4.9e-09	0.10582	0.103834	0.0936107	0.106159	0.11694	0.125439	0.126233	0.107774		0.115125	0.107811	0.101308	0.127227	0.130411	0.12112
	6.93e-09	0.104542	0.101388	0.105222	0.112401	0.136049	0.128521	0.140196	0.129056		0.106508	0.10444	0.106952	0.13059	0.121093	0.136558
	9.79e-09	0.107804	0.113269	0.102521	0.112195	0.1381	0.15718	0.151593	0.119643		0.108868	0.113853	0.113856	0.135618	0.135812	0.148507
	1.38e-08	0.123137	0.115006	0.109688	0.116627	0.163194	0.162796	0.163899	0.136639		0.120367	0.127353	0.115948	0.156159	0.144164	0.161304
	1.96e-08	0.130262	0.124111	0.116625	0.128274	0.175861	0.173837	0.179619	0.146431		0.125364	0.118638	0.131919	0.163003	0.156467	0.178433
	2.77e-08	0.139729	0.124669	0.127774	0.136217	0.171321	0.189283	0.191305	0.175355		0.139089	0.146863	0.142878	0.178816	0.175609	0.182131
	3.91e-08	0.155153	0.142027	0.130016	0.145746	0.202681	0.204235	0.221491	0.181772		0.147823	0.150707	0.148148	0.185989	0.192077	0.200802
	5.54e-08	0.167342	0.153791	0.150569	0.165684	0.222547	0.219569	0.222701	0.199327		0.148816	0.157941	0.16152	0.211323	0.203861	0.228567
	7.83e-08	0.179835	0.167232	0.156265	0.173557	0.22542	0.240107	0.234535	0.216018		0.171295	0.175428	0.175254	0.218383	0.210877	0.225454
	1.11e-07	0.198438	0.178562	0.180348	0.175759	0.232626	0.243991	0.237338	0.222239		0.179265	0.179805	0.183922	0.231782	0.224913	0.243705
	1.56e-07	0.19816	0.187418	0.188948	0.19448	0.245575	0.253537	0.243944	0.234169		0.203635	0.200078	0.196939	0.227984	0.22627	0.248638
	2.21e-07	0.208962	0.219595	0.212034	0.209099	0.256838	0.254299	0.244611	0.221342		0.217591	0.216704	0.213429	0.240188	0.243714	0.265635
	3.13e-07	0.218637	0.221864	0.20912	0.218892	0.253886	0.254755	0.270007	0.236956		0.220896	0.22371	0.217298	0.243917	0.243788	0.256502
	4.42e-07	0.216992	0.229273	0.222753	0.229222	0.255039	0.250165	0.266402	0.239952		0.229397	0.21765	0.211948	0.246488	0.257638	0.261261
	6.26e-07	0.234	0.224063	0.225624	0.221174	0.268481	0.249177	0.269623	0.248746		0.231968	0.23457	0.223037	0.247397	0.245143	0.261682
	8.85e-07	0.229449	0.23656	0.233554	0.245152	0.256114	0.259555	0.250859	0.254709		0.235154	0.23625	0.239448	0.250355	0.257952	0.267808
	1.25e-06	0.234873	0.234438	0.233361	0.248141	0.265352	0.265936	0.267831	0.25786		0.248991	0.254412	0.235803	0.258515	0.256258	0.27088
	1.77e-06	0.241951	0.24964	0.243402	0.23977	0.270195	0.266916	0.261791	0.254137		0.247213	0.243922	0.241132	0.253012	0.250657	0.250372
	2.5e-06	0.236927	0.245471	0.25146	0.247712	0.268957	0.261773	0.259366	0.260175		0.243378	0.238973	0.241875	0.262439	0.250074	0.272064
	3.54e-06	0.249643	0.257008	0.25559	0.260078	0.265544	0.284093	0.254711	0.268459		0.248683	0.250855	0.257717	0.256634	0.258464	0.273062
	5e-06	0.251931	0.254639	0.256451	0.255738	0.268175	0.266916	0.272512	0.25726		0.262807	0.256474	0.254151	0.266087	0.265524	0.273822
	fitting result:				99% confidence interval
			Kd (M)	Std.Error	Lower	Upper
		Mg fitting results:	8.227e-08	3.185e-09	7.397e-08	9.058e-08
		Mn fitting results:	2.381e-08	1.384e-09	2.02e-08	2.742e-08

## Sheet: Suppl.Fig.3.g
	avb8-mut6	repeat1									repeat2
	concentration (M)	Mg				Mn					Mg			Mn
Replicate		1	2	3	4	1	2	3	4		1	2	3	1	2	3
	3.46e-10	0.0987966	0.0912913	0.0944776	0.096663	0.0999918	0.101784	0.0985561	0.102713		0.0902565	0.101227	0.0921566	0.104464	0.0995333	0.101747
	4.9e-10	0.0889488	0.0953876	0.0885807	0.0988991	0.0992713	0.106951	0.104652	0.0978108		0.0911562	0.101047	0.0950452	0.101447	0.0974081	0.0911746
	6.93e-10	0.090417	0.0958174	0.0972792	0.104572	0.10258	0.102108	0.101189	0.0967434		0.109723	0.0980542	0.0999286	0.111313	0.102073	0.0977742
	9.8e-10	0.0991604	0.0985328	0.0971571	0.106578	0.103834	0.103888	0.101499	0.105332		0.101928	0.0950128	0.108072	0.107737	0.0987775	0.111661
	1.39e-09	0.0981772	0.10007	0.114894	0.101652	0.103196	0.109333	0.10585	0.100214		0.112646	0.102808	0.0975576	0.107614	0.113455	0.0976411
	1.96e-09	0.100594	0.0954997	0.111002	0.0985683	0.104588	0.103185	0.114461	0.120348		0.112199	0.115142	0.10136	0.116288	0.113138	0.0997
	2.77e-09	0.100879	0.101875	0.122584	0.0942055	0.11943	0.106345	0.112685	0.122371		0.124777	0.106854	0.113705	0.123385	0.114892	0.131192
	3.92e-09	0.109341	0.0980111	0.126863	0.108829	0.114684	0.131987	0.1359	0.147251		0.116901	0.124165	0.127653	0.130465	0.135897	0.176759
	5.54e-09	0.115966	0.121167	0.145998	0.122943	0.114831	0.152842	0.145265	0.142074		0.117577	0.115277	0.14381	0.163652	0.140165	0.147317
	7.83e-09	0.136163	0.118471	0.162982	0.133358	0.160546	0.166482	0.170787	0.184105		0.127002	0.125987	0.14963	0.168337	0.183127	0.178455
	1.11e-08	0.139272	0.134276	0.163025	0.146048	0.175337	0.181263	0.17592	0.173149		0.137655	0.152853	0.182482	0.199127	0.177957	0.221277
	1.57e-08	0.138186	0.172678	0.188406	0.166916	0.197452	0.184806	0.215658	0.179016		0.152664	0.148708	0.177461	0.175525	0.201964	0.217661
	2.21e-08	0.179618	0.167427	0.187411	0.182222	0.205414	0.229284	0.226324	0.198502		0.178161	0.164015	0.194306	0.20674	0.227603	0.209773
	3.13e-08	0.20674	0.177014	0.183298	0.181216	0.23987	0.220999	0.241611	0.224377		0.189493	0.174346	0.186064	0.219848	0.227913	0.275618
	4.43e-08	0.196122	0.202463	0.233645	0.20121	0.241963	0.247594	0.254417	0.238298		0.203137	0.171326	0.233333	0.237164	0.241913	0.265233
	6.26e-08	0.206557	0.204337	0.242502	0.234323	0.234476	0.270588	0.232125	0.247939		0.201055	0.226298	0.224315	0.244771	0.248913	0.236402
	8.85e-08	0.216772	0.234335	0.202012	0.209264	0.249561	0.247016	0.24069	0.253956		0.234079	0.205148	0.220033	0.237509	0.223941	0.261426
	1.25e-07	0.215815	0.212521	0.207149	0.218282	0.257299	0.255198	0.233393	0.237288		0.213759	0.229938	0.21497	0.228387	0.239065	0.271277
	1.77e-07	0.248453	0.244444	0.232781	0.206868	0.262343	0.272727	0.238261	0.233757		0.241776	0.241172	0.233363	0.214137	0.263827	0.248835
	2.5e-07	0.248536	0.235346	0.202509	0.238731	0.280283	0.258573	0.260583	0.275427		0.213247	0.2224	0.198113	0.253923	0.249553	0.259535
	3.54e-07	0.233184	0.237209	0.236641	0.219789	0.253381	0.264733	0.276224	0.249431		0.253226	0.210906	0.19084	0.247653	0.233218	0.269484
	5e-07	0.220494	0.258986	0.20491	0.230643	0.274352	0.266294	0.271571	0.253685		0.2583	0.247312	0.222954	0.257687	0.262306	0.275465
	7.07e-07	0.255556	0.255687	0.273345	0.253597	0.269675	0.247059	0.285862	0.243386		0.23653	0.261404	0.252144	0.234458	0.263245	0.279208
	1e-06	0.250531	0.270325	0.304762	0.257956	0.296078	0.293207	0.315835	0.27326		0.267943	0.243366	0.260684	0.247416	0.273453	0.317544
	fitting result:				99% confidence interval
			Kd (M)	Std.Error	Lower	Upper
		Mg fitting results:	1.643e-08	1.645e-09	1.214e-08	2.072e-08
		Mn fitting results:	7.589e-09	6.994e-10	5.766e-09	9.411e-09

## Sheet: Suppl.Fig.3.h
	avb8-mut7	repeat1									repeat2
	concentration (M)	Mg				Mn					Mg			Mn
Replicate		1	2	3	4	1	2	3	4		1	2	3	1	2	3
	3.46e-10	0.0907578	0.0958071	0.0951956	0.0947089	0.106611	0.098988	0.109337	0.0844206		0.104085	0.104888	0.0946771	0.0930361	0.092329	0.104197
	4.9e-10	0.0897198	0.102154	0.094555	0.0970113	0.0994521	0.0954866	0.0962154	0.0922766		0.0979284	0.0931756	0.0933906	0.0897167	0.0931997	0.0960723
	6.93e-10	0.0948832	0.0899183	0.0889557	0.0964146	0.0962336	0.102736	0.103748	0.0925938		0.111365	0.101446	0.0930312	0.0946194	0.0812575	0.10498
	9.8e-10	0.0970217	0.0890459	0.0904295	0.0971272	0.101239	0.0945612	0.100455	0.0885062		0.0977201	0.107805	0.102655	0.0923894	0.0908037	0.103267
	1.39e-09	0.0882678	0.0873548	0.0960344	0.0943932	0.107087	0.105358	0.10719	0.0999556		0.0948225	0.0881836	0.0973966	0.0945903	0.103254	0.0976681
	1.96e-09	0.0912254	0.0991911	0.0979033	0.0958315	0.102855	0.102589	0.0988222	0.0870202		0.0934628	0.0972639	0.0959834	0.0929745	0.104446	0.102076
	2.77e-09	0.0990331	0.100333	0.100336	0.105487	0.117891	0.102263	0.109336	0.103653		0.100559	0.100105	0.097144	0.0913645	0.0978353	0.113089
	3.92e-09	0.0988134	0.100372	0.101106	0.108262	0.117073	0.11125	0.123217	0.104752		0.0875028	0.104661	0.105572	0.103209	0.110867	0.112059
	5.54e-09	0.103414	0.0995146	0.101619	0.103965	0.127792	0.104979	0.121201	0.110478		0.106766	0.109254	0.107724	0.115169	0.12048	0.123924
	7.83e-09	0.105932	0.107053	0.10611	0.101256	0.133772	0.128777	0.13224	0.121401		0.108857	0.113853	0.0982091	0.146939	0.132856	0.122275
	1.11e-08	0.109749	0.104078	0.104292	0.109728	0.150401	0.126087	0.137395	0.136722		0.106152	0.113569	0.104017	0.149935	0.114838	0.136558
	1.57e-08	0.116544	0.127558	0.119646	0.119814	0.137393	0.160748	0.139134	0.145575		0.114237	0.121094	0.1141	0.153747	0.141204	0.144527
	2.21e-08	0.123565	0.137765	0.1251	0.117225	0.160971	0.186916	0.176416	0.147488		0.118435	0.129782	0.127784	0.158353	0.167322	0.182035
	3.13e-08	0.127706	0.145226	0.14022	0.144102	0.190244	0.176533	0.185466	0.180918		0.133454	0.125289	0.133127	0.169515	0.170976	0.168817
	4.43e-08	0.135671	0.157649	0.147744	0.1406	0.19686	0.168784	0.182448	0.191879		0.135154	0.159442	0.143754	0.207358	0.196143	0.184968
	6.26e-08	0.148444	0.166518	0.159656	0.137552	0.210488	0.193619	0.213599	0.191839		0.154086	0.156437	0.144043	0.198261	0.195114	0.216842
	8.85e-08	0.162618	0.154743	0.152869	0.162791	0.214188	0.205369	0.199727	0.186621		0.156463	0.175705	0.163454	0.195433	0.200663	0.220384
	1.25e-07	0.163015	0.156463	0.159825	0.155981	0.221833	0.231317	0.225175	0.212054		0.177604	0.172208	0.177876	0.22738	0.219709	0.223176
	1.77e-07	0.149738	0.170202	0.187279	0.19673	0.230541	0.222059	0.23602	0.201416		0.177858	0.207991	0.178571	0.232726	0.255762	0.242447
	2.5e-07	0.170838	0.176306	0.192909	0.203329	0.25	0.261492	0.217902	0.224432		0.201365	0.208525	0.191876	0.219027	0.210115	0.235641
	3.54e-07	0.224907	0.212121	0.227238	0.216533	0.252464	0.261398	0.230089	0.22843		0.21603	0.209166	0.188427	0.246387	0.224164	0.235736
	5e-07	0.184106	0.19805	0.208791	0.233596	0.243997	0.242491	0.237313	0.211956		0.238796	0.231572	0.211692	0.241636	0.222995	0.246905
	7.07e-07	0.25	0.255889	0.223928	0.234513	0.247675	0.250601	0.264682	0.237195		0.187746	0.235678	0.236432	0.229055	0.236246	0.225857
	1e-06	0.228802	0.229648	0.260686	0.24358	0.253354	0.244507	0.245993	0.252391		0.24293	0.234013	0.229682	0.243399	0.229386	0.249824
	fitting result:				99% confidence interval
			Kd (M)	Std.Error	Lower	Upper
		Mg fitting results:	1.173e-07	9.941e-09	9.144e-08	1.432e-07
		Mn fitting results:	2.385e-08	1.652e-09	1.954e-08	2.815e-08

[truncated: 12 more sheets: Suppl.Fig.3.i, Suppl.Fig.3.j, Suppl.Fig.3.k, Suppl.Fig.3.l, Suppl.Fig.3.m, Suppl.Fig.3.n, Suppl.Fig.3.o, Suppl.Fig3.p, Suppl.Fig3.q, Suppl.Fig3.r, Suppl.Fig3.s, Suppl.Fig3.t]
